# Supplementary material for: Clinical benefits of central pancreatectomy for a patient with pancreatic schwannoma and diabetes
Source: World J Surg Oncol. 2025 Jan 3;23:2. doi: 10.1186/s12957-024-03646-5 (PMC11697483; doi:10.1186/s12957-024-03646-5)
Supplement: Supplementary file 1 — Supplementary Material 1 [file 12957_2024_3646_MOESM1_ESM.xlsx]

## Sheet: Sheet1
Number	The article title	Data source URL	DOI
1	A case of pancreatic schwannoma with a focus on contrast-enhanced endoscopic ultrasonography.	https://pubmed.ncbi.nlm.nih.gov/	doi: 10.1055/a-1422-1763.
2	Pancreatic Schwannoma on FDG PET/CT.	https://pubmed.ncbi.nlm.nih.gov/	doi: 10.1097/RLU.0000000000003229.
3	Contrast-enhanced harmonic EUS of pancreatic schwannoma.	https://pubmed.ncbi.nlm.nih.gov/	doi: 10.1016/j.gie.2015.08.041.
4	Pancreatic schwannoma, an extremely rare and challenging entity: Report of two cases and review of literature.	https://pubmed.ncbi.nlm.nih.gov/	doi: 10.1016/j.pan.2019.05.460.
5	Pancreatic schwannoma, an extremely rare and challenging entity: Report of two cases and review of literature.	https://pubmed.ncbi.nlm.nih.gov/	doi: 10.1016/j.pan.2019.05.460.
6	Central pancreatectomy for pancreatic schwannoma: A case report and literature review.	https://pubmed.ncbi.nlm.nih.gov/	doi: 10.3748/wjg.v22.i37.8439.
7	Identification of Genomic Alterations in Sporadic Pancreatic Neurogenic Tumors.	https://pubmed.ncbi.nlm.nih.gov/	doi: 10.1097/MPA.0000000000001680.
8	Identification of Genomic Alterations in Sporadic Pancreatic Neurogenic Tumors.	https://pubmed.ncbi.nlm.nih.gov/	doi: 10.1097/MPA.0000000000001680.
9	Incidental Finding of Cystic Pancreatic Schwannoma Mimicking a Neuroendocrine Tumor.	https://pubmed.ncbi.nlm.nih.gov/	doi: 10.1097/PAI.0000000000000141.
10	Pancreatic schwannoma: a case report and an updated 40-year review of the literature yielding 68 cases.	https://pubmed.ncbi.nlm.nih.gov/	doi: 10.1186/s12885-017-3856-6.
11	Preoperative diagnosis of pancreatic schwannoma - Myth or reality.	https://pubmed.ncbi.nlm.nih.gov/	doi: 10.4103/jcrt.JCRT_730_18.
12	Preoperative diagnosis of pancreatic schwannoma - Myth or reality.	https://pubmed.ncbi.nlm.nih.gov/	doi: 10.4103/jcrt.JCRT_730_18.
13	Pancreatic schwannoma mimicking pancreatic cystadenoma: A case report and literature review of the imaging features.	https://pubmed.ncbi.nlm.nih.gov/	doi: 10.1097/MD.0000000000016095.
14	Schwannoma mimicking pancreatic carcinoma: A case report.	https://pubmed.ncbi.nlm.nih.gov/	doi: 10.12998/wjcc.v9.i17.4453.
15	Cystic pancreatic schwannoma diagnosed by endoscopic ultrasound-guided fine needle aspiration.	https://pubmed.ncbi.nlm.nih.gov/	doi: 10.1002/dc.23983.
16	Wait-and-See Policy for a Small Pancreatic Schwannoma Diagnosed With Endoscopic Ultrasound With Fine-Needle Aspiration.	https://pubmed.ncbi.nlm.nih.gov/	doi: 10.14309/crj.0000000000000139.
17	BENIGN SCHWANNOMA TAIL OF PANCREAS: A Case Report.	https://pubmed.ncbi.nlm.nih.gov/	doi: 10.1016/S0377-1237(17)30947-4.
18	A Case of Pancreatic Schwannoma Diagnosed Preoperatively by Endoscopic Ultrasonography-Guided Fine Needle Aspiration and Treated with Laparoscopic Surgery.	https://pubmed.ncbi.nlm.nih.gov/	doi: 10.1089/pancan.2018.0002.
19	A rare tumour of pancreas-Case report.	https://pubmed.ncbi.nlm.nih.gov/	doi: 10.1016/j.ijscr.2020.04.047.
20	Enlarging Pancreatic Schwannoma: A Case Report and Review of the Literature.	https://pubmed.ncbi.nlm.nih.gov/	doi: 10.4081/cp.2015.793.
21	A Surgically Resected Pancreatic Schwannoma with Obstructive Jaundice with Special Reference to Differential Diagnosis from Other Cystic Lesions in the Pancreas.	https://pubmed.ncbi.nlm.nih.gov/	doi: 10.1159/000485559.
22	Pancreatic Schwannoma with Cystic Degeneration: A Case Report and Literature Review.	https://pubmed.ncbi.nlm.nih.gov/	doi: 10.3348/jksr.2020.0031.
23	Successful Enucleation of a Large Pancreatic Head Schwannoma	https://pubmed.ncbi.nlm.nih.gov/	doi: 10.1159/000511250.
24	Pancreatic schwannoma- CT and MRI findings: A rare case report and review of literature.	https://pubmed.ncbi.nlm.nih.gov/	doi: 10.1016/j.amsu.2021.102664.
25	Neuroma (schwannoma). A rare pancreatic tumor.	https://pubmed.ncbi.nlm.nih.gov/	doi: 10.5604/01.3001.0012.8558.
26	A case of primary pancreatic schwannoma diagnosed by endoscopic ultrasound-fine needle aspiration.	https://pubmed.ncbi.nlm.nih.gov/	doi: 10.1007/s12328-020-01095-7.
27	A Rare Case of Pancreatic Schwannoma.	https://pubmed.ncbi.nlm.nih.gov/	doi: 10.7759/cureus.25688
28	CT of pancreatic schwannoma.	https://pubmed.ncbi.nlm.nih.gov/	doi: 10.1016/j.radcr.2023.02.054
29	Pancreatic schwannoma: Case report, clinico-pathologic correlation, and review of the literature.	https://pubmed.ncbi.nlm.nih.gov/	doi: 10.1016/j.radcr.2022.07.029
30	Successful treatment of pancreatic schwannoma by enucleation: A case report.	https://pubmed.ncbi.nlm.nih.gov/	doi: 10.1097/MD.0000000000028874
31	Gastric cancer with concurrent pancreatic schwannoma: A case report.	https://pubmed.ncbi.nlm.nih.gov/	doi: 10.4291/wjgp.v13.i3.107
32	Pancreatic schwannoma: a rare tumor of the pancreas.	https://pubmed.ncbi.nlm.nih.gov/	doi: 10.17235/reed.2023.9840/2023
33	Pancreatic schwannoma: a rare differential diagnosis for a pancreatic mass.	https://pubmed.ncbi.nlm.nih.gov/	doi: 10.1259/bjrcr.20230029
34	S1788 Pancreatic Schwannoma: A Rare Pancreatic Tumor	https://journals.lww.com/ajg/pages/default.aspx	doi: 10.14309/01.ajg.0000863792.38534.0f
35	Pancreatic schwannoma: An extremely rare tumor	https://journals.lww.com/international-journal-of-surgery/pages/default.aspx	doi: 10.1016/j.ijsu.2022.106547
36	S1914 A Rare Incidence of Pancreatic Schwannoma	https://journals.lww.com/ajg/pages/default.aspx	doi: 10.14309/01.ajg.0000864296.92625.6a
37	A rare case of benign pancreatic schwannoma with regional lymph node metastasis.	https://pubmed.ncbi.nlm.nih.gov/	doi: 10.1016/j.asjsur.2023.04.085
38	A case of pancreatic schwannoma with a focus on contrast-enhanced endoscopic ultrasonography.	https://pubmed.ncbi.nlm.nih.gov/	doi: 10.1055/a-1422-1763
39	S1862 A Rare Pancreatic Tail Schwannoma in an Asymptomatic 58-Year-Old Female	https://journals.lww.com/ajg/pages/default.aspx	doi: 10.14309/01.ajg.0000864088.97362.38
40	S2135 A Rare Case of Pancreatic Schwannoma as a Cause of Chronic Abdominal Pain: A Management Dilemma	https://journals.lww.com/ajg/pages/default.aspx	doi: 10.14309/01.ajg.0000958180.69973.a2
41	An Unexpected Encounter on Endoscopic Ultrasound-Guided Fine-Needle Aspiration of a Suspicious Solid-Cystic Pancreatic Mass in an Elderly Patient.	https://pubmed.ncbi.nlm.nih.gov/	doi: 10.1159/000525143
42	胰腺尾部神经鞘瘤1例	https://www.cnki.net/	https://xyxz.cbpt.cnki.net/portal/journal/portal/client/paper/7d9a3e879d096fdb51cd00046271c024
43	胰尾部神经鞘瘤1例报告	https://www.cnki.net/	doi: 10.3969/j.issn.1001-5256.2022.08.030
44	恶性胰腺神经鞘瘤1例报告	https://www.cnki.net/	doi: 10.19538/j.cjps.issn1005-2208.2019.09.29
45	胰腺神经鞘瘤1例	https://www.cnki.net/	doi: 10.13929/j.1003-3289.201808080.
Note: There are two cases in the literature marked in yellow, both of which have been included in the statistics.
